# Supplementary material for: Highly Sensitive Flow Cytometry Allows Monitoring of Changes in Circulating Immune Cells in Blood After Tdap Booster Vaccination
Source: Front Immunol. 2021 Jun 10;12:666953. doi: 10.3389/fimmu.2021.666953 (PMC8223751; doi:10.3389/fimmu.2021.666953)
Supplement: Supplementary file 3 [file Table_2.xlsx]

## Sheet: B-cell counts
Note to the reader: This file has 3 different tabs. Each tab in this excelfile has the same layout, but contains data for a different cellular compartment.
Major B cell populations
Total B cells					Total Plasma cells					Total Memory B cells					Pre Germinal Center (GC) B cells
	median	max	min			median	max	min			median	max	min			median	max	min
0	200	453	128		0	4.745	9.79	1.75		0	64.82	147.86	41.16		0	135.06	301.67	34.8
3	197.5	345	101		3	3.705	14.27	1.59		3	69.64	111.48	40.74		3	133.09	230.11	47.51
5	186	297	115		5	4.46	18.57	2.14		5	65.505	113.9	36.19		5	120.765	207.02	40.43
7	225.5	346	141		7	19.82	156.08	7.09		7	71.81	120.48	41.38		7	120.93	216.28	47.84
10	211	406	135		10	8.055	24.24	4.08		10	71.85	115.89	47.93		10	138.05	296.65	43.51
14	200.5	325	145		14	3.83	16.85	1.84		14	77.835	105.89	42.3		14	141.63	246.49	47.53
21	222.5	322	102		21	5.32	9.07	1.41		21	69.5	114.67	30.55		21	145.13	246.73	30.2
28	191	359	138		28	4.595	16.11	1.66		28	63.225	119.72	48.65		28	129.04	261.28	39.52
90	197.92	395.48	127.59		90	5.885	11.55	0.78		90	59.3	141.85	40.05		90	132.785	250.85	51.24
365	188.75	300.75	125.25		365	4.18	13.45	1.51		365	83.3	103.25	41.31		365	102.755	198.51	41.26
preGC B cell subsets
Immature/Transitional B cells					CD5+ Naïve B cells					Naïve B cells
	median	max	min			median	max	min			median	max	min
0	5.29	8.58	1.19		0	44.23	83.05	7.36		0	88.625	210.38	18.77
3	3.965	8.32	1.1		3	51.25	69.32	8.24		3	84.51	156.57	13.72
5	3.45	6.92	1.8		5	43.73	72.24	10.4		5	80.585	138.23	17.95
7	3.475	5.51	1.98		7	43.515	77.05	1.97		7	82.09	157.52	16.09
10	3.66	7.04	1.28		10	56.205	95.66	6.46		10	90.73	193.94	17
14	3.815	9.46	1.47		14	51.845	78.43	10.05		14	85.975	158.6	23.36
21	5.07	15.35	1.02		21	55.13	80.07	5.9		21	91.5	157.89	20
28	3.96	14.98	1.99		28	49.22	86.41	8.32		28	82.455	169.06	20.5
90	3.275	6.62	2.21		90	51.855	88.37	7.7		90	81.025	155.97	18.11
365	2.87	8.33	0.55		365	41.05	69.33	9.21		365	67.11	145.93	24.98
Plasma cell isotypes
IgM Plasma cells					IgD Plasma cells
	median	max	min			median	max	min
0	0.54	2.19	0.15		0	0.07	0.11	0
3	0.395	4.83	0.11		3	0.035	0.11	0.01
5	0.435	2.26	0.16		5	0.07	0.11	0.02
7	0.585	4.11	0.21		7	0.11	0.21	0.03
10	0.335	1.51	0.13		10	0.07	0.3	0.01
14	0.37	2.74	0.17		14	0.035	0.38	0.01
21	0.48	0.97	0.11		21	0.04	0.14	0.01
28	0.59	2.25	0.11		28	0.05	0.36	0
90	0.495	1.83	0.11		90	0.045	0.32	0
365	0.59	2.54	0.08		365	0.01	0.08	0
IgG1 Plasma cells					IgG2 Plasma cells					IgG3 Plasma cells					IgG4 Plasma cells
	median	max	min			median	max	min			median	max	min			median	max	min
0	0.56	1.93	0.16		0	0.225	0.94	0.09		0	0.09	0.27	0.02		0	0.055	0.14	0.01
3	0.365	2	0.17		3	0.365	1.15	0.06		3	0.055	0.14	0.02		3	0.065	0.19	0.01
5	0.97	6.57	0.26		5	0.27	1.89	0.04		5	0.04	0.13	0.01		5	0.04	0.63	0.01
7	12.115	113.44	3.14		7	0.42	2.39	0.22		7	0.14	0.91	0.02		7	0.22	2.44	0.04
10	3.76	17.43	1.2		10	0.265	1.05	0.1		10	0.07	0.23	0.01		10	0.075	0.36	0.02
14	0.6	3.36	0.39		14	0.18	1.54	0.07		14	0.055	0.33	0.02		14	0.035	0.21	0
21	0.63	2.6	0.19		21	0.215	0.87	0.07		21	0.085	0.18	0.02		21	0.05	0.12	0.01
28	0.42	2.87	0.18		28	0.35	1.07	0.05		28	0.135	0.69	0.02		28	0.06	0.21	0.01
90	0.59	1.76	0.22		90	0.235	0.92	0.05		90	0.04	0.16	0.01		90	0.075	0.25	0.02
365	0.35	1.59	0.16		365	0.27	1.27	0.04		365	0.04	0.11	0.02		365	0.05	0.14	0.01
IgA1 Plasma cells					IgA2 Plasma cells
	median	max	min			median	max	min
0	1.81	3.29	0.63		0	0.81	1.88	0.26
3	1.67	4.02	0.44		3	0.745	2.15	0.25
5	1.745	4.81	0.79		5	0.675	2.38	0.29
7	4.26	30.98	1.74		7	0.94	2.39	0.29
10	2.195	6.41	0.94		10	0.725	1.63	0.18
14	1.405	6.14	0.54		14	0.77	2.29	0.28
21	2.04	3.69	0.36		21	0.925	1.3	0.21
28	1.89	9.36	0.58		28	0.89	2.11	0.3
90	2.7	5.62	0.06		90	0.79	3.45	0.07
365	1.93	5.67	0.39		365	0.82	2.09	0.15
Memory B cell isotypes
IgMD Memory B cells					IgD Memory B cells
	median	max	min			median	max	min
0	30.265	62.37	17.01		0	0.37	1.4	0.12
3	35.32	68.35	18.8		3	0.265	0.72	0.1
5	33.39	62.3	15.11		5	0.225	0.65	0.05
7	31.97	81.4	17.25		7	0.29	0.7	0.17
10	35.76	82.15	20.81		10	0.245	0.61	0.11
14	31.35	72.19	18.77		14	0.345	0.98	0.15
21	33.185	80.29	14.32		21	0.27	0.75	0.11
28	35.005	70.06	18.4		28	0.275	0.6	0.09
90	29.755	82.63	16.3		90	0.29	0.73	0.06
365	35.75	76.13	18.79		365	0.205	0.5	0.09
IgG1 Memory B cells					IgG2 Memory B cells					IgG3 Memory B cells					IgG4 Memory B cells
	median	max	min			median	max	min			median	max	min			median	max	min
0	12.375	41.39	5.56		0	3.375	7.43	1.52		0	1.88	4.06	0.81		0	0.385	1.12	0.22
3	11.375	31.3	6.12		3	3.14	6.17	0.95		3	1.975	4.42	0.87		3	0.39	0.93	0.21
5	10.165	31.55	5.41		5	2.79	5.37	1.2		5	1.375	5.22	0.66		5	0.415	0.95	0.17
7	11.38	37.84	4.33		7	2.675	6.4	1.13		7	1.765	3.98	0.44		7	0.48	1.01	0.22
10	13.77	34.29	5.97		10	3.305	5.32	1.51		10	2.295	3.57	0.61		10	0.395	1.11	0.25
14	12.57	32.06	9.61		14	4	6.77	0.73		14	1.605	4.28	0.63		14	0.545	0.85	0.18
21	11.915	35.55	7.38		21	2.965	6.88	1.02		21	1.66	3.44	1.07		21	0.46	0.89	0.25
28	12.525	39.98	5.98		28	3.01	7.2	1.06		28	1.945	3.67	0.6		28	0.44	0.97	0.17
90	10.745	46.57	4.2		90	2.665	10.17	1.36		90	1.835	5.27	0.32		90	0.365	1	0.2
365	11.8	31.34	7.38		365	3.82	5.87	1.79		365	2.59	3.41	0.7		365	0.45	0.91	0.2
IgA1 Memory B cells					IgA2 Memory B cells
	median	max	min			median	max	min
0	9.11	27.94	6.33		0	3.25	6.83	1.58
3	10.155	22.03	5.98		3	3.73	5.1	1.7
5	9.23	19.28	6.05		5	3.57	4.99	1.5
7	10.815	23.19	5.26		7	3.745	5.88	1.77
10	10.27	20.59	6.7		10	3.935	5.6	2.08
14	10.35	17.81	6.37		14	3.345	6.28	2.37
21	9.97	20.79	3.74		21	3.725	5.51	1.33
28	9.005	22.35	6.75		28	3.19	5.31	1.67
90	8.765	25.08	4.99		90	3.05	6.28	1.28
365	10.41	18.83	6.66		365	3.36	8.35	1.33

## Sheet: T cell and NK cell counts
Note to the reader: This file has 3 different tabs. Each tab in this excelfile has the same layout, but contains data for a different cellular compartment.
Major immune cell populations
Total T cells					CD8 T cells					CD4 T cells					TCRgd T cells					NK cells
	median	max	min			median	max	min			median	max	min			median	max	min			median	max	min
0	1491.9	2671.2	823		0	431.45	1039.2	207.9		0	1491.5	2671	823		0	68.6	148.3	22.3		0	267.665	484.42	49.88
3	1604.95	2339.7	889		3	453.45	1101.7	235		3	1629	2340	889		3	64.25	172.8	18.7		3	255.09	530.67	79.82
5	1405	2610	767		5	455.15	1229.8	189.2		5	1404.5	2610	767		5	61.7	179.1	17.7		5	213.105	584.33	48.4
7	1568.25	2341.4	760		7	403.7	951.6	179.5		7	1568	2341	760		7	69.75	162.3	17.7		7	226.195	360.03	35.92
10	1456.45	2372	1021.6		10	439	970	263.3		10	1456.5	2372	1022		10	72.95	130.4	15.7		10	185.98	391.1	96.16
14	1450.65	2522	975		14	440.1	970.1	239.3		14	1450.5	2522	975		14	52.9	161.1	14.3		14	177.095	491.83	62.08
21	1385.5	2149	978		21	495.45	817.3	246		21	1385.5	2149	978		21	58.1	77.9	18.1		21	226.465	424.21	40.85
28	1521	2326.9	903		28	442.6	936.8	238.5		28	1648	2353	903		28	67.85	134.7	18.2		28	204.31	509.4	54.7
90	1561.45	2630.7	836.6		90	492.8	1088.8	201.7		90	1561.5	2631	837		90	73	132	22.8		90	327.035	498.89	151.08
365	1580.8	2094.6	1178.7		365	522.6	883.8	347.5		365	1568	2095	838		365	61.35	125.9	18		365	212.995	362.76	100.66
CD4 T cell subsets
regulatory T cells					follicular helper T cells					naive CD4 T cells
	median	max	min			median	max	min			median	max	min
0	65.75	103	37.5		0	73.65	219	51.5		0	400.5	536	86.2
3	64.55	100	24.2		3	79.1	175	47.2		3	355	538	76.9
5	54.45	96.7	24.8		5	65.55	141	57.5		5	342.5	580	72.9
7	75.25	187	18.8		7	79.7	166	52		7	413	535	90.9
10	57.8	90.9	35.5		10	90.4	172	54.8		10	403.5	569	120
14	50	207	26.8		14	78.8	142	62.5		14	330.5	765	84.3
21	55.95	94.2	28.9		21	81.75	163	36		21	319	643	107
28	63.15	101	28.1		28	73.3	176	35.4		28	433.5	645	97.4
90	64.45	90.1	25.5		90	103	239	30.1		90	388	663	72.4
365	59.3	126	36.4		365	68.8	158	31		365	345	502	91.8
T helper (Th) 1 cells					Th2 cells					Th17 cells					Th1/17 cells					Th22 cells
	median	max	min			median	max	min			median	max	min			median	max	min			median	max	min
0	82	236	34.4		0	37.4	70.4	16.8		0	34.25	68.1	19.9		0	41.75	68.5	29.9		0	8.6	18.1	4.5
3	66.4	164	41		3	38.8	117	23.2		3	38.4	80.7	22.6		3	40.7	83.3	28		3	6.4	16.6	5.6
5	77.25	222	33.7		5	35.1	160	17.8		5	44.2	62.5	22.5		5	40.9	52.2	21.7		5	9.85	18.6	4.1
7	84.45	229	43.2		7	40.85	98.7	17.2		7	41.5	57.6	18		7	39	74.2	15.3		7	8.25	20	3.2
10	58.5	239	29.5		10	34.3	115	20.8		10	39.85	99.2	22.7		10	38.9	80.5	26.8		10	9.05	24.1	5.4
14	76	368	23.4		14	36.3	95.7	20.8		14	38.7	96.2	25.5		14	44.35	102	32.5		14	9	28.6	3.7
21	63.15	318	27.6		21	33.75	104	21.7		21	39.85	93.3	21.3		21	48.15	103	17.3		21	11.2	29.4	2.7
28	91.6	288	24.1		28	52.05	101	16.2		28	45.3	83.7	16.5		28	52.1	61.8	8.9		28	9.95	16.7	3
90	91.65	262	17.1		90	34	142	15.3		90	42.25	72.7	17		90	41.75	89.5	30.4		90	8.2	22.5	4
365	88.5	243	38.1		365	40.9	103	19.4		365	40.6	75	17.3		365	47	80.3	26.8		365	8.3	22	3.5
CXCR3+ CCR4+ CCR6+ CCR10+					CXCR3+ CCR4+ CCR6+ CCR10-					CXCR3+ CCR4+ CCR6- CCR10+					CXCR3+ CCR4+ CCR6- CCR10-
	median	max	min			median	max	min			median	max	min			median	max	min
0	4.4	6.1	2.3		0	36.2	65.4	12.3		0	5.25	11.8	2.6		0	38.85	69.9	23.6
3	3.8	5.8	3.2		3	37	58.7	30		3	4.6	8.1	2.5		3	47	68.8	31
5	4.3	10.8	1.5		5	31.8	75.6	6.3		5	5.45	8.5	3.1		5	47.55	70.8	27.3
7	3.45	5.7	2		7	36.35	49.6	11.7		7	5.9	12.2	2.8		7	46	67.4	32.3
10	5.6	8.6	2.4		10	42.3	69.7	24		10	4.9	8.4	2.8		10	50.05	75.6	30.5
14	6.55	10.2	1.5		14	38.55	68	16.5		14	5.7	8.1	3		14	47.1	66.6	23.3
21	6.2	13.6	2.5		21	39.3	60.3	16.5		21	4.35	9.5	2.8		21	43.8	76.9	22.8
28	4.4	8.9	1.2		28	34.7	69	11.3		28	6.05	12.2	2.7		28	49.5	138	20.9
90	5.55	6.3	3.2		90	42.4	66.6	11.9		90	4.9	9	1.9		90	40.55	78.2	18.5
365	3.8	5.8	2.1		365	38.7	61	9.4		365	4.5	10.5	2.2		365	38.6	92.1	33
CXCR3+ CCR4- CCR6+ CCR10+					CXCR3+ CCR4- CCR6- CCR10+					CXCR3- CCR4- CCR6+ CCR10-					CXCR3- CCR4+ CCR6- CCR10+
	median	max	min			median	max	min			median	max	min			median	max	min
0	0.175	3.1	0.082		0	0.335	3.1	0.06		0	3.95	29.3	2.4		0	4.65	12.8	1.6
3	0.18	0.41	0.043		3	0.18	0.81	0.035		3	4.5	15.8	0.79		3	4.3	13.7	1.5
5	0.18	2.5	0.016		5	0.32	3.5	0.13		5	5.45	13.3	1.7		5	4.5	8.2	1.9
7	0.245	2.5	0.02		7	0.385	2.3	0.12		7	4.9	16.1	2.3		7	5.15	28.6	2.7
10	0.215	2.3	0		10	0.335	1.8	0.039		10	4.8	17.9	1.7		10	4.65	8.2	1.8
14	0.405	4.4	0.081		14	0.415	3.6	0.085		14	6.05	25.5	3.2		14	6.35	8.2	2.1
21	0.225	3.5	0.017		21	0.265	2.4	0.081		21	5.8	17.8	2		21	4.55	11.3	2
28	0.31	2.4	0		28	0.33	1.8	0.058		28	5.9	14.4	1.4		28	5	21.9	1.7
90	0.215	4.2	0.13		90	0.325	3.7	0.064		90	4.6	14.3	2.2		90	4.2	9.4	1.5
365	0.29	2.6	0		365	0.18	2.4	0.018		365	5.5	14.6	1.4		365	5.1	7	1.9
NK cell subsets
CD56 bright NK cells					CD56 dim NK cells
	median	max	min			median	max	min
0	9.715	166.56	5.44		0	259.515	472.84	49.88
3	11.02	202.63	5.35		3	246.74	525.32	79.82
5	10.58	113.73	5.55		5	205.3	566.1	48.4
7	12.775	206.22	8.33		7	220.055	340.42	35.92
10	12.605	186.05	6.57		10	181.5	379.55	96.16
14	9.385	82.49	6.8		14	169.13	482.19	62.08
21	9.595	215	7.75		21	219.895	414.62	40.85
28	11.445	198.81	4.33		28	200.91	494.47	54.7
90	15.545	25.15	7.29		90	313.34	483.27	139.48
365	14.11	18.51	9.49		365	200.285	348.14	91.17

## Sheet: Innate immune cell counts
Note to the reader: This file has 3 different tabs. Each tab in this excelfile has the same layout, but contains data for a different cellular compartment.
Major innate immune cell populations
Total leukocytes					Neutrophils					Eosinophils					Basophils					Monocytes					plasmacytoid DCs					meyloid DCs
	median	max	min			median	max	min			median	max	min			median	max	min			median	max	min			median	max	min			median	max	min
0	5760.81	8827.72	3997		0	3116.7	5986.05	2336.01		0	134.075	353.95	32.39		0	49.425	114.17	24.48		0	450.905	660.31	271.58		0	9.545	17.07	3.3		0	16.08	28.48	9.23
3	6757.36	7918.56	3903		3	4023.72	5080.04	2110.63		3	143.415	505.11	26.22		3	50.695	121.68	25.22		3	529.295	832.89	261.75		3	10.13	24.71	3.56		3	18.735	26.58	6.92
5	6510.96	8487.73	3247.85		5	4193.38	6307.9	1926.28		5	134.145	247.29	38.85		5	47.86	126.02	19.2		5	527.875	630.3	209.15		5	8.585	17.73	3.29		5	18	21.51	8.6
7	6215.36	8099	3103.34		7	3230.61	5328.7	1943.52		7	150.145	358.6	56.63		7	55.83	112.01	24.48		7	474.265	730.23	318.19		7	8.805	17.92	3.58		7	18.14	34.1	8.32
10	5776.74	7126	4003		10	2965.37	4168.98	2152.85		10	133.14	234.58	31.79		10	47.66	108.26	30.08		10	443.405	608.62	255.7		10	10.645	15.28	3.52		10	17.66	21.47	6.04
14	6327.05	9389	4280		14	3273.24	8412.54	2526.3		14	156.8	251.32	31.84		14	54.49	104.91	32.91		14	504.645	672.2	286.37		14	9.93	21.72	3.08		14	16.755	30.2	9.01
21	6151.5	7011.04	3835		21	3477.91	4320.79	2106.99		21	115.005	262.72	34.78		21	49.365	118.15	30.36		21	449.375	1118.93	263.93		21	9.18	17.3	3.77		21	17.805	23.19	9.74
28	5619.64	8581	4220		28	3140.27	5693.4	2173.48		28	112.815	268	37.89		28	44.155	70.9	29.12		28	457.255	724.94	279.26		28	10.12	12.34	4.58		28	15.465	25.7	8.71
90	6091.35	8400.8	4368.26		90	3135.51	5573.72	2409.7		90	125.61	277.26	48.17		90	53.145	87.84	34.03		90	471.595	991.48	278.75		90	9.995	12.98	3.39		90	16.18	20.77	8.35
365	6159.06	6773.58	4959.02		365	3692.83	4439.84	2914.84		365	98.61	290.38	10.72		365	47.36	106.55	3.86		365	402.24	539.17	351.23		365	8.12	16.14	3.49		365	14.74	18.66	9.57
Neutrophil subsets
Immature Neutrophils					mature neutrophils
	median	max	min			median	max	min
0	1.695	45.74	0.41		0	3116.7	5983.88	2336.01
3	1.98	23.8	0.75		3	4011.82	5077.94	2110.63
5	1.775	13.8	0.65		5	4190.33	6307.9	1921.19
7	1.89	17.1	0.52		7	3221.07	5327.1	1935.67
10	1.65	16.5	0.69		10	2958.72	4167.22	2152.85
14	1.52	17.7	0.66		14	3264.39	8412.54	2526.3
21	2.34	22.7	0.5		21	3477.72	4317.95	2106.99
28	1.69	27.7	0.35		28	3139.18	5692.2	2173.48
90	1.875	13.95	0.43		90	3130.43	5573.29	2409.7
365	1.1	10.9	0.35		365	3692.83	4437.57	2914.84
Monocyte subsets
classical monocytes (cMo)					cMo CD62L+					cMo CD62L-
	median	max	min			median	max	min			median	max	min
0	380.795	545.11	225.06		0	328.275	540.7	190.26		0	28.96	227.3	2.63
3	429.205	673.18	192.49		3	407.355	648.83	178.56		3	15.3	155.18	5.2
5	427.795	584.59	175.24		5	416.37	564	163.16		5	13.48	28.53	2.2
7	414.615	606.58	260.49		7	381.88	540.28	236.29		7	31.785	66.3	1.8
10	383.32	485.17	196.45		10	362.595	460.19	181.63		10	15.475	193.54	2.7
14	457.85	536.9	239.8		14	410.435	508.68	214.19		14	26.92	133.8	2.9
21	407.69	815.45	222.41		21	372.68	771.05	168.44		21	35.615	78.03	4.82
28	397.655	590.85	230.27		28	350.13	572.63	193.88		28	17.655	157.2	2.84
90	392.91	741.62	230.86		90	333.925	642.61	224.07		90	18.6	162.19	6.8
365	370	457.65	321.99		365	350.59	447.85	120.39		365	14.66	214.64	7.5
intermediate monocytes (iMo)
	median	max	min
0	15.305	43.46	7.5
3	23.875	58.81	7.96
5	18.655	42.51	6.91
7	13.425	41.6	4.7
10	14.395	35.25	8.61
14	17.325	88.2	10.24
21	19.345	217.9	9.54
28	15.8	56.3	7.1
90	17.965	92.12	14.1
365	15.61	46.72	8.41
non classical monocytes (ncMo)					ncMo SLAN+CD36+					ncMo SLAN+CD36-					ncMo SLAN-CD36+					ncMo SLAN-CD36-
	median	max	min			median	max	min			median	max	min			median	max	min			median	max	min
0	38.795	125.16	10.85		0	1.1	10.21	0.52		0	9.505	43.25	3.22		0	10.84	49.11	3.52		0	15.01	35.34	3.4
3	53.12	104.23	20.02		3	1.29	4.86	0.47		3	14.295	47.34	6.3		3	15.405	27.89	2.83		3	19.69	39.69	7.12
5	46.505	104.35	10.25		5	1.295	4.9	0.46		5	12.855	37.3	2.76		5	11.455	32.28	3.4		5	16.105	33.48	3.64
7	38.765	140.2	12.79		7	1.24	3.5	0.3		7	10.16	41.3	3.81		7	11.915	56.3	3.19		7	14.17	42.3	3.98
10	36.465	111.2	9.88		10	1.715	15.46	0.68		10	10.855	46.3	3.46		10	9.685	28.9	2.45		10	10.44	29.1	1.85
14	43.885	126.3	11.91		14	1.785	3.57	0.9		14	14.045	34.3	3.48		14	11.585	68.9	4.2		14	12.535	33.59	3.28
21	29.52	90.36	15.32		21	1.57	7.13	0.64		21	11.95	41.98	2.89		21	10.555	32.42	5.27		21	9.375	33.69	4.64
28	36.32	124	8.2		28	1.445	3.1	0.47		28	9.295	36.9	2.49		28	10.07	49.1	2.81		28	13.38	45.83	2.36
90	34.68	157.74	18.23		90	2.27	9.94	1.01		90	15.61	61.22	6.52		90	8.14	33.98	5.44		90	10.485	60.95	5.07
365	25.45	110.9	7.79		365	2.36	6.56	0.28		365	7.38	33.24	2.76		365	7.08	46.12	1.41		365	6.17	25.54	3.09
meyloid DC subsets
CD141+ myeloid DCs					total CD1c+ myeloid DCs					CD1c+CD14- myeloid DCs					CD1c+CD14dim myeloid DCs
	median	max	min			median	max	min			median	max	min			median	max	min
0	1.095	1.77	0.58		0	15.055	26.71	8.46		0	9.93	21.37	6.49		0	4.355	6.17	1.7
3	1	1.79	0.42		3	17.92	25.5	6.49		3	12.79	17.19	4.61		3	4.515	12.9	1.88
5	0.935	2.09	0.42		5	17.07	20.38	8.18		5	12.24	14.36	6.57		5	4.725	9.59	1.53
7	1	1.96	0.41		7	16.695	33.12	7.77		7	12.11	16.2	6.04		7	4.45	19.09	1.71
10	0.905	1.8	0.39		10	17.015	20.14	5.64		10	12.03	16.36	4.36		10	3.84	9.9	0.01
14	1.24	1.8	0.3		14	15.7	29	8.56		14	10.965	21.2	6.17		14	4.77	7.8	2.38
21	1.01	1.91	0.49		21	16.505	22.29	9.18		21	11.955	17.18	7.15		21	3.84	7.14	2.02
28	0.95	2.02	0.46		28	14.6	24.8	7.82		28	11.16	17.4	5.39		28	3.81	11.58	1.55
90	0.92	1.4	0.53		90	15.205	19.38	7.56		90	11.705	15.16	6.1		90	2.725	4.7	1.47
365	1.05	1.5	0.65		365	13.6	17.83	8.92		365	10.55	15.97	6.87		365	2.58	3.49	1.86
